# Supplementary material for: 1,4-Dimethyl­piperazine-1,4-diium dibromide dihydrate
Source: Acta Crystallogr Sect E Struct Rep Online. 2012 May 12;68(Pt 6):o1703. doi: 10.1107/S1600536812020272 (PMC3379296; doi:10.1107/S1600536812020272)
Supplement: Supplementary file 2 [file e-68-o1703-Isup2.hkl]

# 
# h,k,l, Fc-squared, Fo-squared, sigma(Fo-squared) and status flag 
# 
data_I
_shelx_title ' w in P-1                    New: P-1' 
_shelx_refln_list_code          4 
_shelx_F_calc_maximum       71.85 
_exptl_crystal_F_000       156.00 
_reflns_d_resolution_high  0.7706 
 
loop_ 
 _symmetry_equiv_pos_as_xyz 
 'x, y, z' 
 '-x, -y, -z' 
 
_cell_length_a     6.2975 
_cell_length_b     7.0180 
_cell_length_c     7.2143 
_cell_angle_alpha  71.540 
_cell_angle_beta   86.620 
_cell_angle_gamma  85.540 
 
_shelx_F_squared_multiplier     1.000 
 
loop_ 
 _refln_index_h 
 _refln_index_k 
 _refln_index_l 
 _refln_F_squared_calc 
 _refln_F_squared_meas 
 _refln_F_squared_sigma 
 _refln_observed_status 
   1   0   0      117.12      149.38      3.28 o 
   2   0   0       37.88       52.37      1.85 o 
   3   0   0      336.62      379.89     32.05 o 
   4   0   0      930.12     1093.15     91.99 o 
   5   0   0      593.78      640.51     31.07 o 
   6   0   0       32.46       30.93      3.48 o 
   7   0   0       45.37       42.38      8.10 o 
   8   0   0       60.35       60.65     21.26 o 
  -8   1   0        0.51       -4.86      9.65 o 
  -7   1   0      115.10      140.96     20.11 o 
  -6   1   0      236.13      269.19     53.81 o 
  -5   1   0      325.28      288.80     33.30 o 
  -4   1   0        8.13       19.17      1.63 o 
  -3   1   0      391.64      442.07     15.86 o 
  -2   1   0     2987.86     3358.97    109.92 o 
  -1   1   0     2628.57     2901.85     98.47 o 
   0   1   0        3.63       14.35      1.87 o 
   1   1   0        5.19       21.94      1.57 o 
   2   1   0     5134.46     4697.04    139.37 o 
   3   1   0     1047.86     1157.31     36.11 o 
   4   1   0      183.06      230.75     24.11 o 
   5   1   0       38.87       51.40      5.66 o 
   6   1   0      248.34      299.97     18.28 o 
   7   1   0      193.33      171.54     15.63 o 
   8   1   0       21.56       56.07     19.14 o 
  -7   2   0       33.46       44.37      9.54 o 
  -6   2   0       51.80       41.97      8.63 o 
  -5   2   0      184.92      178.17     17.32 o 
  -4   2   0      740.20      808.83     77.42 o 
  -3   2   0     1215.96     1335.94     72.46 o 
  -2   2   0       22.67       22.03      2.68 o 
  -1   2   0       39.15       76.35      7.18 o 
   0   2   0     1894.28     1931.64    102.42 o 
   1   2   0     5162.78     4429.06     75.25 o 
   2   2   0      471.73      525.73     21.81 o 
   3   2   0      161.82      134.32      4.79 o 
   4   2   0      573.00      587.06     59.97 o 
   5   2   0      434.07      464.69     29.32 o 
   6   2   0      233.85      245.49     25.49 o 
   7   2   0        0.26       -3.75      3.75 o 
   8   2   0       35.34       40.77     16.70 o 
  -7   3   0       12.82       12.48     11.73 o 
  -6   3   0      191.78      199.38     25.27 o 
  -5   3   0      133.00      140.59     16.83 o 
  -4   3   0      207.40      252.59     21.99 o 
  -3   3   0       89.63       79.11      8.23 o 
  -2   3   0      654.81      610.61     32.19 o 
  -1   3   0     1797.46     1806.91     59.56 o 
   0   3   0      420.49      428.51     12.62 o 
   1   3   0      101.71      144.25      8.86 o 
   2   3   0      909.93      995.88     89.72 o 
   3   3   0     1351.27     1470.35     91.76 o 
   4   3   0      530.71      612.02     53.60 o 
   5   3   0        1.67       21.63      6.63 o 
   6   3   0       72.25       78.29     11.67 o 
   7   3   0      112.39      110.38     14.97 o 
  -6   4   0       32.09       28.91      8.63 o 
  -5   4   0        4.50        2.35      4.19 o 
  -4   4   0      228.27      236.00     23.15 o 
  -3   4   0      535.84      533.88     40.28 o 
  -2   4   0      475.75      451.10     14.49 o 
  -1   4   0        5.40        4.90      2.16 o 
   0   4   0      332.69      292.08     10.71 o 
   1   4   0      768.61      770.15     28.35 o 
   2   4   0      866.58      966.98     65.49 o 
   3   4   0      245.27      251.69     26.09 o 
   4   4   0      358.62      398.29     33.94 o 
   5   4   0      193.98      196.82     20.60 o 
   6   4   0      169.84      178.21     21.62 o 
   7   4   0       33.06       32.55      8.55 o 
  -6   5   0       44.17       48.18     11.74 o 
  -5   5   0       84.08       79.69     13.75 o 
  -4   5   0       93.50       80.16     15.06 o 
  -3   5   0       27.31       26.09      6.30 o 
  -2   5   0       87.58       76.22      9.14 o 
  -1   5   0      555.44      529.62     64.96 o 
   0   5   0      424.34      443.74     20.59 o 
   1   5   0      135.06      135.95      6.50 o 
   2   5   0       47.11       42.46      6.76 o 
   3   5   0      318.99      308.63     26.53 o 
   4   5   0      297.41      330.80     33.10 o 
   5   5   0      197.19      216.13     25.93 o 
   6   5   0       27.96       57.39     19.34 o 
  -5   6   0       11.85       11.08      6.00 o 
  -4   6   0        9.25       20.67      6.83 o 
  -3   6   0       88.52       86.43     12.58 o 
  -2   6   0      241.58      218.71     22.33 o 
  -1   6   0       77.52       84.21     19.91 o 
   0   6   0        9.78       10.43      5.43 o 
   1   6   0      280.23      272.41     14.30 o 
   2   6   0      139.92      145.12     36.17 o 
   3   6   0      255.31      282.38     48.65 o 
   4   6   0        2.56       10.85     14.20 o 
   5   6   0      112.90      142.03     21.90 o 
   6   6   0       56.15       65.22     13.26 o 
  -4   7   0       45.21       50.04     11.20 o 
  -3   7   0       24.09       22.69      7.12 o 
  -2   7   0        1.21        2.19      8.07 o 
  -1   7   0       30.93       27.18     14.30 o 
   0   7   0      190.15      177.15     11.34 o 
   1   7   0       89.63       96.08     12.31 o 
   2   7   0       11.88        6.59      4.77 o 
   3   7   0       81.11       67.12     12.46 o 
   4   7   0       37.97       44.61     11.63 o 
   5   7   0       88.39      114.05     20.88 o 
  -2   8   0       40.80       64.85     15.64 o 
  -1   8   0       56.39       64.12     32.55 o 
   0   8   0        3.11        7.77     12.49 o 
   1   8   0       12.35       13.03      6.33 o 
   2   8   0       66.22       57.07     11.28 o 
   3   8   0       30.81       35.15     10.47 o 
  -2  -8   1        0.85       10.48      6.70 o 
  -1  -8   1       25.60       57.15     27.91 o 
   1  -8   1       27.49       22.47     22.06 o 
  -4  -7   1        4.30       11.71      8.26 o 
  -3  -7   1       52.87       61.07     12.76 o 
  -2  -7   1      131.40      155.05     20.63 o 
  -1  -7   1       91.71      111.69     15.77 o 
   0  -7   1        0.15        1.10      3.09 o 
   1  -7   1        3.87        3.65     11.94 o 
   2  -7   1       59.69       50.92     10.01 o 
   3  -7   1       91.56      101.60     36.67 o 
  -5  -6   1       23.53       35.29     10.32 o 
  -4  -6   1      150.34      159.61     24.30 o 
  -3  -6   1      146.04      156.58     21.29 o 
  -2  -6   1       67.33       66.08     10.11 o 
  -1  -6   1       57.24       70.45     27.38 o 
   0  -6   1      145.90      141.48     13.81 o 
   1  -6   1      314.23      288.69     43.26 o 
   2  -6   1       12.21       22.56     11.82 o 
   3  -6   1        1.65       -2.51      4.95 o 
   4  -6   1       14.19       10.48      5.95 o 
   5  -6   1       71.04       55.53     15.24 o 
  -6  -5   1      150.63      171.06     75.91 o 
  -5  -5   1      101.74      105.59     15.82 o 
  -4  -5   1       48.22       54.21     15.41 o 
  -3  -5   1        1.98        3.65      4.34 o 
  -2  -5   1      396.72      342.75     26.24 o 
  -1  -5   1      578.89      507.92     66.14 o 
   0  -5   1      242.44      230.59     11.87 o 
   1  -5   1       25.98       22.74      3.97 o 
   2  -5   1       42.85       41.56      6.76 o 
   3  -5   1      330.85      326.46     38.75 o 
   4  -5   1       92.69      101.03     15.87 o 
   5  -5   1        0.25       -1.69      5.79 o 
   6  -5   1        9.98        6.50      6.94 o 
  -7  -4   1      102.24      105.11     16.18 o 
  -6  -4   1       48.46       47.69     18.60 o 
  -5  -4   1        4.98        7.42      4.66 o 
  -4  -4   1      458.66      427.87     41.60 o 
  -3  -4   1      465.29      423.37     31.67 o 
  -2  -4   1      373.75      332.55     41.05 o 
  -1  -4   1      112.41       99.40     13.19 o 
   0  -4   1      437.71      410.75     61.60 o 
   1  -4   1      818.46      775.06     35.81 o 
   2  -4   1      512.75      457.35     17.10 o 
   3  -4   1        7.42       13.52      4.35 o 
   4  -4   1       20.84       22.18      6.00 o 
   5  -4   1      119.24      118.84     16.51 o 
   6  -4   1       60.12       63.04     14.96 o 
  -7  -3   1        7.60        5.79      5.10 o 
  -6  -3   1       81.67      102.09     21.80 o 
  -5  -3   1      757.29      835.05    262.06 o 
  -4  -3   1      148.73      151.72     13.73 o 
  -3  -3   1      131.57      116.34     10.85 o 
  -2  -3   1      199.22      252.52     16.92 o 
  -1  -3   1     1243.77     1166.17     42.30 o 
   0  -3   1     1626.86     1554.97    141.48 o 
   1  -3   1      331.94      280.66     11.00 o 
   2  -3   1      157.20      186.32     13.05 o 
   3  -3   1      493.24      523.07     36.32 o 
   4  -3   1      338.71      356.97     29.60 o 
   5  -3   1      147.31      150.67     18.41 o 
   6  -3   1        1.64       -5.70      5.70 o 
   7  -3   1       53.96       52.20     12.43 o 
  -7  -2   1      161.70      158.96     18.55 o 
  -6  -2   1      170.28      168.10     25.52 o 
  -5  -2   1      133.32      117.77     10.00 o 
  -4  -2   1       36.78       46.14     10.98 o 
  -3  -2   1     2261.41     1972.88     65.92 o 
  -2  -2   1      608.17      616.07     52.71 o 
  -1  -2   1      760.34      759.92     44.33 o 
   0  -2   1       37.35       70.31     18.21 o 
   1  -2   1     1383.56     1471.96     44.98 o 
   2  -2   1     2201.39     2078.88     58.38 o 
   3  -2   1      449.27      418.96     36.19 o 
   4  -2   1        8.78        9.76      3.58 o 
   5  -2   1      262.90      239.78     21.20 o 
   6  -2   1       94.83      127.78     17.79 o 
   7  -2   1       82.50       95.61     17.04 o 
  -8  -1   1       71.27       88.43     26.03 o 
  -7  -1   1       19.71       15.54      6.01 o 
  -6  -1   1        1.02       19.64      3.92 o 
  -5  -1   1      466.54      436.13     18.99 o 
  -4  -1   1     1216.67     1166.81     45.05 o 
  -3  -1   1      557.30      582.54     86.05 o 
  -2  -1   1        0.15       27.43      4.33 o 
  -1  -1   1     1687.44     1814.71     50.81 o 
   0  -1   1     1914.50     2015.40     62.11 o 
   1  -1   1     3050.51     3016.71     95.50 o 
   2  -1   1      238.64      232.61      6.07 o 
   3  -1   1      640.76      645.73     30.79 o 
   4  -1   1      927.46     1030.30     41.27 o 
   5  -1   1      235.80      296.28     24.80 o 
   6  -1   1      144.61      175.80     19.45 o 
   7  -1   1       51.59       56.29     14.04 o 
  -8   0   1        1.58        6.20      9.83 o 
  -7   0   1       73.38       78.79     16.17 o 
  -6   0   1      343.82      370.02     20.27 o 
  -5   0   1      214.64      219.91     35.27 o 
  -4   0   1      152.82      147.31     10.96 o 
  -3   0   1      678.13      718.10     23.80 o 
  -2   0   1     3578.51     3588.33    116.73 o 
  -1   0   1     2776.35     2386.28    127.44 o 
   1   0   1      107.97      107.64      2.63 o 
   2   0   1     1505.53     2193.33     60.33 o 
   3   0   1     2147.51     2114.72     70.93 o 
   4   0   1      353.45      358.75     13.34 o 
   5   0   1       47.90       49.73      3.65 o 
   6   0   1      293.61      305.06     16.80 o 
   7   0   1       64.84       73.23     11.36 o 
   8   0   1       67.32      112.31     35.29 o 
  -7   1   1       99.10      130.94     37.92 o 
  -6   1   1       11.99       15.04      5.33 o 
  -5   1   1       70.46       66.35      5.49 o 
  -4   1   1      762.80      821.09     32.19 o 
  -3   1   1     1577.07     1832.02     65.08 o 
  -2   1   1      810.79      762.60     19.58 o 
  -1   1   1     1757.26     1114.03     94.88 o 
   0   1   1      576.78      603.69     10.98 o 
   1   1   1     4517.16     4509.49    144.14 o 
   2   1   1     1002.74     1099.43     36.13 o 
   3   1   1       13.77       12.39      2.30 o 
   4   1   1      805.50      869.90     33.82 o 
   5   1   1      650.13      660.92     58.52 o 
   6   1   1      180.37      178.43     26.24 o 
   7   1   1       13.42       15.60      4.29 o 
   8   1   1       45.04       43.96     16.19 o 
  -7   2   1        9.28        9.63      5.74 o 
  -6   2   1      185.79      221.24     23.95 o 
  -5   2   1      354.77      429.03     32.56 o 
  -4   2   1      232.73      204.99     12.53 o 
  -3   2   1       30.59       34.24      1.89 o 
  -2   2   1      405.99      357.32     10.82 o 
  -1   2   1     4478.14     3789.00    111.48 o 
   0   2   1     3317.65     2828.71     76.84 o 
   1   2   1     1445.63     1374.05     33.58 o 
   2   2   1       99.97      245.55     10.74 o 
   3   2   1     1274.95     1808.52    238.67 o 
   4   2   1      996.32     1006.59     69.87 o 
   5   2   1       92.60       83.48      5.43 o 
   6   2   1      138.28      143.32      9.81 o 
   7   2   1      147.42      148.60     35.60 o 
   8   2   1       52.96       51.48     18.48 o 
  -7   3   1       70.51       66.70     14.33 o 
  -6   3   1       50.51       77.08     12.61 o 
  -5   3   1        0.76        3.14      3.62 o 
  -4   3   1      244.65      251.46     18.71 o 
  -3   3   1      453.65      461.89     27.06 o 
  -2   3   1     1980.51     1952.22     88.62 o 
  -1   3   1        3.76       14.84      2.69 o 
   0   3   1      425.06      397.77     16.28 o 
   1   3   1     1586.75     1464.44     90.86 o 
   2   3   1     1969.21     1879.90     52.70 o 
   3   3   1       40.49      202.21     13.69 o 
   4   3   1       19.95       13.71      2.19 o 
   5   3   1      445.85      453.08     41.65 o 
   6   3   1      300.67      303.39     24.70 o 
   7   3   1       51.20       54.90      9.01 o 
  -7   4   1        3.29        0.18      4.65 o 
  -6   4   1       16.81       22.38      8.59 o 
  -5   4   1      225.53      213.65     20.34 o 
  -4   4   1      250.76      250.80     23.18 o 
  -3   4   1       43.60       49.23      6.68 o 
  -2   4   1      231.57      208.88     14.36 o 
  -1   4   1      180.94      146.87     21.11 o 
   0   4   1     2433.00     2055.28     77.14 o 
   1   4   1      284.93      276.05     26.46 o 
   2   4   1      213.09      229.78      7.15 o 
   3   4   1      364.95      424.97     29.14 o 
   4   4   1      487.54      565.13     41.52 o 
   5   4   1      236.45      261.90     44.69 o 
   6   4   1        3.56        8.68      4.51 o 
   7   4   1       74.44       71.59     14.70 o 
  -6   5   1       33.66       30.26      9.33 o 
  -5   5   1       14.05       11.86      6.34 o 
  -4   5   1        7.02       10.36      8.37 o 
  -3   5   1      178.79      166.06     14.70 o 
  -2   5   1      392.02      355.25     24.26 o 
  -1   5   1      356.57      331.47     26.18 o 
   0   5   1       17.87       17.82      2.08 o 
   1   5   1      212.02      176.42     11.94 o 
   2   5   1      954.53      872.62     56.54 o 
   3   5   1      261.99      253.99     20.60 o 
   4   5   1        4.84        0.33      8.10 o 
   5   5   1       73.61       77.84     12.27 o 
   6   5   1      125.45      161.98     41.63 o 
   7   5   1       90.36      100.14     15.87 o 
  -5   6   1       35.14       41.21     10.39 o 
  -4   6   1      109.15       93.59     14.27 o 
  -3   6   1       85.56       82.22      9.98 o 
  -2   6   1        0.28        0.25      2.42 o 
  -1   6   1       99.72      102.91      7.98 o 
   0   6   1      253.05      211.00     10.33 o 
   1   6   1      364.22      323.04     14.51 o 
   2   6   1       46.95       40.34      7.55 o 
   3   6   1       84.25       81.66     10.40 o 
   4   6   1      265.41      263.97     27.03 o 
   5   6   1       64.37       61.90     11.75 o 
   6   6   1       42.02       71.22     16.32 o 
  -4   7   1        4.61       16.33      8.49 o 
  -3   7   1       15.54       22.50      9.86 o 
  -2   7   1       93.43      136.46     22.30 o 
  -1   7   1      131.32      172.69     21.25 o 
   0   7   1       20.87       28.61      5.25 o 
   1   7   1        6.58        2.60      5.03 o 
   2   7   1      174.66      167.00     24.85 o 
   3   7   1      129.63      127.75     16.01 o 
   4   7   1       51.16       51.02     11.63 o 
   5   7   1        0.95        3.69      5.38 o 
  -3   8   1       26.24       43.88     14.36 o 
  -2   8   1       15.58       31.87     10.52 o 
  -1   8   1        3.83        6.18      8.65 o 
   0   8   1       46.04       36.40     16.74 o 
   1   8   1       77.84       79.72     11.47 o 
   2   8   1       24.29       32.65      7.41 o 
   3   8   1       15.42       23.09     12.52 o 
   4   8   1       63.91       81.21     16.56 o 
  -3  -7   2       56.81       70.18     16.36 o 
  -2  -7   2        8.49       10.55      6.58 o 
  -1  -7   2        0.14        0.15      3.62 o 
   0  -7   2       75.52       67.97     27.10 o 
   1  -7   2       64.40      105.93     41.10 o 
   2  -7   2       28.53       23.42     10.47 o 
   3  -7   2        3.53        6.83      6.94 o 
  -5  -6   2       87.35       78.02     15.73 o 
  -4  -6   2       43.44       68.65     16.14 o 
  -3  -6   2        4.91       10.87      6.64 o 
  -2  -6   2       97.56       93.10     15.02 o 
  -1  -6   2      164.72      163.88     80.57 o 
   0  -6   2      121.96      122.81      9.92 o 
   1  -6   2        0.11       -0.65      9.21 o 
   2  -6   2       46.48       58.54     22.20 o 
   3  -6   2       44.32       38.89     11.25 o 
   4  -6   2       79.87       89.98     16.76 o 
  -6  -5   2       57.63       58.93     20.18 o 
  -5  -5   2        1.66        2.70      4.78 o 
  -4  -5   2       85.30       68.67     10.98 o 
  -3  -5   2      371.47      384.89     39.99 o 
  -2  -5   2      186.13      197.60     19.74 o 
  -1  -5   2       13.25       17.33      3.69 o 
   0  -5   2       95.09       89.06     11.74 o 
   1  -5   2      150.30      163.65     22.78 o 
   2  -5   2      395.75      390.74     37.87 o 
   3  -5   2       19.13       21.93      7.25 o 
   4  -5   2       41.36       39.32     10.42 o 
   5  -5   2       11.31       25.95      9.02 o 
  -6  -4   2       50.50       53.13     25.41 o 
  -5  -4   2      158.88      136.41     16.37 o 
  -4  -4   2      329.16      292.02     29.41 o 
  -3  -4   2       73.61       72.70     10.04 o 
  -2  -4   2      113.54      114.08     13.32 o 
  -1  -4   2      577.78      607.64     39.61 o 
   0  -4   2      456.73      454.67     24.08 o 
   1  -4   2      331.63      377.11     77.34 o 
   2  -4   2      118.84      111.74      6.17 o 
   3  -4   2       54.84       69.75     11.56 o 
   4  -4   2      255.38      257.79     40.48 o 
   5  -4   2       91.73       80.85     14.47 o 
   6  -4   2        3.08       -0.61      4.86 o 
  -7  -3   2       96.12      102.60     16.45 o 
  -6  -3   2      143.56      123.42     14.69 o 
  -5  -3   2       30.38       37.14     15.82 o 
  -4  -3   2        0.57        2.74      8.27 o 
  -3  -3   2      460.60      440.68     33.46 o 
  -2  -3   2     1438.22     1234.85    103.12 o 
  -1  -3   2      420.38      469.80     23.48 o 
   0  -3   2       60.52       82.09     12.33 o 
   1  -3   2      406.13      399.06     27.01 o 
   2  -3   2      368.91      348.92     18.53 o 
   3  -3   2      913.32      875.59     62.65 o 
   4  -3   2        9.36       18.50      5.89 o 
   5  -3   2       51.30       41.73     10.56 o 
   6  -3   2       78.61       65.50     13.24 o 
   7  -3   2       39.89       41.67     11.74 o 
  -7  -2   2       42.48       51.22     10.65 o 
  -6  -2   2        3.19        2.78      3.84 o 
  -5  -2   2      177.23      134.31     13.10 o 
  -4  -2   2      904.20      721.62     43.19 o 
  -3  -2   2      268.94      257.21      8.42 o 
  -2  -2   2      136.52      131.56      6.37 o 
  -1  -2   2      666.11      768.85     34.23 o 
   0  -2   2     1850.83     1903.87     89.52 o 
   1  -2   2     1280.58      977.13    101.28 o 
   2  -2   2       64.42       68.77      4.01 o 
   3  -2   2      204.98      214.06     15.87 o 
   4  -2   2      267.67      332.65     27.56 o 
   5  -2   2      390.26      364.56     33.92 o 
   6  -2   2       34.78       34.09      8.58 o 
   7  -2   2        4.17       12.96      7.56 o 
  -7  -1   2       30.58       34.48      7.87 o 
  -6  -1   2      403.00      389.71     32.32 o 
  -5  -1   2      281.56      248.10     12.54 o 
  -4  -1   2        3.69        4.65      1.48 o 
  -3  -1   2        3.02       38.76     17.13 o 
  -2  -1   2     2450.50     2196.42     78.97 o 
  -1  -1   2     2472.26     2346.63     96.16 o 
   0  -1   2      608.98      626.15     31.41 o 
   1  -1   2      973.17     1046.97     48.20 o 
   2  -1   2      815.81      752.98     71.40 o 
   3  -1   2      960.42     1104.54     43.88 o 
   4  -1   2      328.96      297.92     11.30 o 
   5  -1   2        0.31        9.96      4.34 o 
   6  -1   2      177.85      172.79     19.10 o 
   7  -1   2       96.72      101.72     15.71 o 
  -7   0   2      128.24      133.98     32.05 o 
  -6   0   2        6.83        5.61      2.18 o 
  -5   0   2        6.16        8.27      3.00 o 
  -4   0   2      936.53      928.72     52.22 o 
  -3   0   2     1585.30     1587.65     61.34 o 
  -2   0   2       14.34       13.07      1.02 o 
  -1   0   2      329.72      350.00     13.72 o 
   0   0   2     2218.55     2154.49     82.66 o 
   1   0   2     3997.73     4718.51    188.55 o 
   2   0   2      992.28     1140.38     92.34 o 
   3   0   2       12.04       35.43      3.97 o 
   4   0   2      266.45      326.37     19.12 o 
   5   0   2      592.21      612.84     28.37 o 
   6   0   2      138.66      141.79     23.76 o 
   7   0   2       35.30       30.33      7.54 o 
   8   0   2       26.28       19.14     10.50 o 
  -7   1   2        3.95        8.97     14.97 o 
  -6   1   2       83.01       89.30      7.70 o 
  -5   1   2      854.60      930.30     49.31 o 
  -4   1   2      118.24      131.73     13.25 o 
  -3   1   2        1.02        1.53      1.32 o 
  -2   1   2      497.00      409.58     21.68 o 
  -1   1   2     2982.24     2811.71     87.88 o 
   0   1   2     2050.18     2206.80     88.16 o 
   1   1   2      420.41      559.94     23.60 o 
   2   1   2     1074.20     1102.70     36.55 o 
   3   1   2     1867.06     2357.40    105.40 o 
   4   1   2      489.99      616.96     40.11 o 
   5   1   2       99.07      104.22      6.56 o 
   6   1   2        6.98       24.04      4.95 o 
   7   1   2      254.98      259.25     26.63 o 
   8   1   2       31.89       29.75     13.29 o 
  -7   2   2       91.91      107.83     18.13 o 
  -6   2   2      102.41      116.79     28.47 o 
  -5   2   2        0.19       -0.17      1.80 o 
  -4   2   2       45.74       55.06      8.12 o 
  -3   2   2     1871.36     1749.50     70.84 o 
  -2   2   2      826.72      757.93     33.88 o 
  -1   2   2       70.71       81.60     11.91 o 
   0   2   2      172.40      177.92      9.37 o 
   1   2   2     1450.55     1459.60     43.60 o 
   2   2   2     2804.59     2582.89     92.09 o 
   3   2   2      320.13      317.80     13.68 o 
   4   2   2       64.70       70.69      9.07 o 
   5   2   2      473.89      518.82     25.89 o 
   6   2   2      243.88      219.82     25.54 o 
   7   2   2       52.02       39.33      5.86 o 
   8   2   2        9.35       23.49     11.91 o 
  -7   3   2        2.79       15.42     14.09 o 
  -6   3   2       16.39       29.81      7.28 o 
  -5   3   2      213.69      201.10     18.19 o 
  -4   3   2      547.45      575.46     25.93 o 
  -3   3   2      108.30      126.23      7.81 o 
  -2   3   2      137.23      120.31      5.43 o 
  -1   3   2     1258.27      952.19     30.49 o 
   0   3   2      901.87      978.17     42.67 o 
   1   3   2     1247.23     1091.27     63.25 o 
   2   3   2        9.45       17.13      1.72 o 
   3   3   2      662.54      624.06     25.02 o 
   4   3   2     1063.30      934.62     42.54 o 
   5   3   2      124.89      121.73     15.35 o 
   6   3   2       25.78       26.00      4.45 o 
   7   3   2       48.99       43.40     15.90 o 
  -6   4   2       92.77       95.89     15.93 o 
  -5   4   2       33.94       33.87      7.99 o 
  -4   4   2        2.80        7.40      3.42 o 
  -3   4   2      291.51      252.64     13.33 o 
  -2   4   2      639.59      550.35     22.32 o 
  -1   4   2      865.86      362.95     97.94 o 
   0   4   2       42.81       36.17      4.42 o 
   1   4   2      550.42      498.49     25.74 o 
   2   4   2      373.34      495.01     22.12 o 
   3   4   2     1126.69     1154.02     42.93 o 
   4   4   2       44.16       45.08      8.04 o 
   5   4   2      108.55      102.02     10.76 o 
   6   4   2      284.90      253.64     20.61 o 
   7   4   2       50.01       38.57      8.64 o 
  -6   5   2        0.10        0.61      4.94 o 
  -5   5   2       34.06       43.53      8.51 o 
  -4   5   2      156.76      141.78     15.39 o 
  -3   5   2      211.67      196.94     19.66 o 
  -2   5   2       70.96       82.28      5.72 o 
  -1   5   2      474.50      483.29     95.71 o 
   0   5   2      317.85      358.19     25.57 o 
   1   5   2      680.18      715.58     46.97 o 
   2   5   2      126.13      142.57      8.69 o 
   3   5   2       87.57       97.18      9.41 o 
   4   5   2      263.38      228.55     19.33 o 
   5   5   2      326.45      325.13     28.83 o 
   6   5   2       30.12       40.72      8.41 o 
   7   5   2        0.79       -2.61      4.32 o 
  -5   6   2       40.97       36.01      9.98 o 
  -4   6   2       10.50        1.70      4.38 o 
  -3   6   2       43.36       48.25     10.06 o 
  -2   6   2      138.18      126.21      8.20 o 
  -1   6   2      206.39      240.30     29.37 o 
   0   6   2      338.18      389.22     20.69 o 
   1   6   2      176.91      182.26     19.55 o 
   2   6   2      160.52      139.65     12.97 o 
   3   6   2      225.04      194.95     18.06 o 
   4   6   2      154.02      171.52     24.98 o 
   5   6   2        1.90       -1.28      4.07 o 
   6   6   2       68.60       96.19     32.35 o 
  -4   7   2       31.42       39.42     10.48 o 
  -3   7   2       50.57       77.26     15.47 o 
  -2   7   2       82.12      103.28     17.50 o 
  -1   7   2        2.69        7.93      4.99 o 
   0   7   2      144.65      144.39     18.04 o 
   1   7   2      109.68      109.75      9.13 o 
   2   7   2      184.75      201.97     21.35 o 
   3   7   2        0.30      -10.19     10.19 o 
   4   7   2       26.32       22.79      6.74 o 
   5   7   2       90.13       86.10     14.30 o 
  -3   8   2        0.43        0.61      6.96 o 
  -2   8   2       31.51       56.35     13.40 o 
  -1   8   2       30.69       34.70      8.78 o 
   0   8   2       80.02       72.73      9.72 o 
   1   8   2       14.39       18.89     10.54 o 
   2   8   2       34.91       46.82      9.77 o 
   3   8   2       69.90       83.28     14.22 o 
   4   8   2       45.92       46.27     12.56 o 
   0   9   2        8.07       17.95     16.24 o 
   1   9   2       22.16       29.01     16.49 o 
  -2  -7   3        4.11        5.23      5.94 o 
  -1  -7   3      119.63      162.95     46.21 o 
   0  -7   3       19.89       25.45     19.43 o 
   1  -7   3        0.05        8.76     15.79 o 
  -4  -6   3       11.78        8.91      6.61 o 
  -3  -6   3       80.51       78.33     27.54 o 
  -2  -6   3      162.28      192.08     28.35 o 
  -1  -6   3        0.61        0.18      4.86 o 
   0  -6   3        1.75        0.70      3.34 o 
   1  -6   3      105.50       97.34     16.12 o 
   2  -6   3       72.86      105.68     42.54 o 
   3  -6   3       12.59       12.58     30.08 o 
  -5  -5   3       85.89       65.77     15.61 o 
  -4  -5   3      123.06      118.58     39.45 o 
  -3  -5   3       14.02       11.71      6.42 o 
  -2  -5   3        2.87        3.91      4.45 o 
  -1  -5   3      133.49      146.31     37.93 o 
   0  -5   3      393.93      355.19     45.86 o 
   1  -5   3       37.29       30.65      6.56 o 
   2  -5   3        0.38        1.01      4.72 o 
   3  -5   3       61.96       50.30     10.41 o 
   4  -5   3       54.30       54.75     12.11 o 
   5  -5   3       33.08       52.24     12.87 o 
  -6  -4   3       62.11       47.62     17.20 o 
  -5  -4   3       70.59       62.86     11.96 o 
  -4  -4   3       19.85       20.77      6.23 o 
  -3  -4   3      130.61      124.34     16.57 o 
  -2  -4   3      405.80      450.94     52.22 o 
  -1  -4   3      243.21      280.91     20.60 o 
   0  -4   3        7.81       14.30      4.87 o 
   1  -4   3      195.89      206.88     31.05 o 
   2  -4   3      266.09      219.00     12.94 o 
   3  -4   3      159.14      136.74     15.18 o 
   4  -4   3       22.28       24.66      7.54 o 
   5  -4   3       32.72       22.06      8.06 o 
   6  -4   3       31.00       19.77      8.82 o 
  -6  -3   3       13.44       15.22      7.92 o 
  -5  -3   3      141.26      137.19     55.95 o 
  -4  -3   3      392.64      351.98     32.35 o 
  -3  -3   3      317.22      312.29     28.05 o 
  -2  -3   3        2.81        5.23      1.97 o 
  -1  -3   3       93.79      103.53      8.26 o 
   0  -3   3      690.94      746.95     52.96 o 
   1  -3   3      574.48      670.11     60.13 o 
   2  -3   3      230.42      201.37     12.08 o 
   3  -3   3      198.81      161.86     36.77 o 
   4  -3   3      127.17      116.71     14.91 o 
   5  -3   3       98.44      103.23     19.97 o 
   6  -3   3       44.43       48.28     14.68 o 
  -7  -2   3       30.89       28.21      7.19 o 
  -6  -2   3      161.00      131.93     16.26 o 
  -5  -2   3      205.98      166.85     17.77 o 
  -4  -2   3       97.45       85.74      4.91 o 
  -3  -2   3      169.61      139.83      7.06 o 
  -2  -2   3      803.52      715.52     33.44 o 
  -1  -2   3      717.19      812.85     43.36 o 
   0  -2   3      503.16      553.23     30.47 o 
   1  -2   3       11.47       20.46      3.12 o 
   2  -2   3     1016.16     1049.57     55.01 o 
   3  -2   3      238.89      196.56     19.13 o 
   4  -2   3      415.29      327.49     47.10 o 
   5  -2   3        5.08       12.75     10.48 o 
   6  -2   3       62.63       72.36     12.76 o 
   7  -2   3       51.77       39.79      9.80 o 
  -7  -1   3       51.94       49.08     21.19 o 
  -6  -1   3       35.93       28.48      6.30 o 
  -5  -1   3        9.30        7.19      2.39 o 
  -4  -1   3      310.30      267.19     16.40 o 
  -3  -1   3     1330.98     1206.06     53.31 o 
  -2  -1   3      430.30      419.20     59.70 o 
  -1  -1   3       57.21       63.31      4.23 o 
   0  -1   3     1137.52     1198.42     62.02 o 
   1  -1   3      425.58      403.40     21.91 o 
   2  -1   3     1287.83     1318.87     78.05 o 
   3  -1   3      142.98      133.38     16.50 o 
   4  -1   3      595.08      445.71     50.64 o 
   5  -1   3      143.73      166.89     25.00 o 
   6  -1   3      153.50      124.67     14.49 o 
   7  -1   3       13.64       17.20      7.68 o 
  -6   0   3      105.40      111.59     13.51 o 
  -5   0   3      353.96      344.49     19.06 o 
  -4   0   3      405.43      407.42     20.28 o 
  -3   0   3        0.73        2.89      1.50 o 
  -2   0   3      291.85      302.95     41.26 o 
  -1   0   3     2329.41     2088.47     88.60 o 
   0   0   3      732.45      719.96     45.15 o 
   1   0   3      784.70      840.99     31.80 o 
   2   0   3      758.20      954.77     40.35 o 
   3   0   3      707.39      859.40     51.91 o 
   4   0   3      610.35      618.74     27.20 o 
   5   0   3      165.44      156.27      9.30 o 
   6   0   3       41.08       46.56      8.06 o 
   7   0   3       70.99       55.73     10.99 o 
  -7   1   3       94.27       97.04     13.94 o 
  -6   1   3      166.46      182.57     13.74 o 
  -5   1   3        1.99        4.33      2.28 o 
  -4   1   3       65.55       80.77      8.05 o 
  -3   1   3      554.80      577.21    174.56 o 
  -2   1   3     2367.10     1817.43    175.47 o 
  -1   1   3      207.11      192.85     11.16 o 
   0   1   3      586.22      526.31     25.96 o 
   1   1   3     1921.35     1953.01     60.02 o 
   2   1   3      397.55      569.73     27.01 o 
   3   1   3     1004.64     1050.96     52.84 o 
   4   1   3        8.13       15.16      2.87 o 
   5   1   3      361.26      385.04     22.32 o 
   6   1   3      269.78      262.82     16.14 o 
   7   1   3       48.39       48.19      9.79 o 
  -7   2   3        5.77        5.07      5.32 o 
  -6   2   3       33.14       59.59     28.48 o 
  -5   2   3       92.56      105.98     14.16 o 
  -4   2   3      879.00     1123.51    157.64 o 
  -3   2   3       88.97       83.32      6.02 o 
  -2   2   3       24.03       29.82      6.27 o 
  -1   2   3      711.46      607.63     46.43 o 
   0   2   3     2718.08     2475.20    120.24 o 
   1   2   3      750.05      765.34     34.64 o 
   2   2   3        8.14        8.97      1.35 o 
   3   2   3      463.66      498.61     20.52 o 
   4   2   3      611.80      774.33     39.55 o 
   5   2   3      422.51      463.89     35.07 o 
   6   2   3        8.13       17.24      3.48 o 
   7   2   3       23.00       24.08      5.19 o 
  -7   3   3       19.29       23.26      9.24 o 
  -6   3   3      136.36      143.87     18.70 o 
  -5   3   3      158.89      168.06     16.50 o 
  -4   3   3      110.13      103.69     11.31 o 
  -3   3   3       59.29       46.82      3.73 o 
  -2   3   3     1052.28      849.93     38.19 o 
  -1   3   3      891.50      779.61     35.78 o 
   0   3   3       78.71       93.94      9.38 o 
   1   3   3      615.19      630.79     20.15 o 
   2   3   3     1340.71     1284.29     48.07 o 
   3   3   3      555.56      670.41    110.63 o 
   4   3   3       75.06       67.50      6.94 o 
   5   3   3       10.09        5.85      2.02 o 
   6   3   3      271.10      300.65     23.94 o 
   7   3   3      163.16      155.54     14.98 o 
  -6   4   3        2.41        8.52      5.98 o 
  -5   4   3       28.86       38.29      8.28 o 
  -4   4   3      168.10      151.45     13.55 o 
  -3   4   3      600.05      562.93     30.42 o 
  -2   4   3        0.71        4.84      2.48 o 
  -1   4   3       46.34       42.38      2.71 o 
   0   4   3      800.27      685.82     28.16 o 
   1   4   3     1171.11     1085.64     40.41 o 
   2   4   3      239.15      238.52     24.69 o 
   3   4   3      118.79      123.88     15.94 o 
   4   4   3      269.55      359.59     59.25 o 
   5   4   3      393.49      341.80     22.54 o 
   6   4   3       48.55       41.38      6.16 o 
   7   4   3        2.60        0.25      6.19 o 
  -6   5   3       17.33       20.64      6.62 o 
  -5   5   3      129.52      126.62     16.85 o 
  -4   5   3       18.15       15.80      5.50 o 
  -3   5   3       45.73       41.39      5.27 o 
  -2   5   3      219.17      235.13     22.96 o 
  -1   5   3      457.81      465.21     37.65 o 
   0   5   3      207.57      214.93     15.76 o 
   1   5   3        2.32        6.90      3.64 o 
   2   5   3      461.37      423.59     34.97 o 
   3   5   3      536.05      615.54     67.45 o 
   4   5   3      151.02      138.49     12.43 o 
   5   5   3        0.32        3.20      3.97 o 
   6   5   3        6.78        1.50      3.32 o 
   7   5   3      145.25      142.09     16.78 o 
  -5   6   3        6.87        7.05      5.95 o 
  -4   6   3       28.25       39.75      9.25 o 
  -3   6   3      154.42      153.39     20.23 o 
  -2   6   3       99.31      105.46      9.63 o 
  -1   6   3        3.39        7.60      4.02 o 
   0   6   3      218.69      237.53     13.86 o 
   1   6   3      235.89      247.11     13.25 o 
   2   6   3      267.03      244.90     20.20 o 
   3   6   3       39.51       43.85      6.40 o 
   4   6   3       79.43       86.58     11.07 o 
   5   6   3      151.70      136.49     15.71 o 
   6   6   3       78.11       68.10     10.60 o 
  -4   7   3       30.63       35.46      9.86 o 
  -3   7   3        4.18        3.91      4.69 o 
  -2   7   3       39.21       43.81      9.42 o 
  -1   7   3      169.74      204.81     21.64 o 
   0   7   3       47.99       58.03     10.33 o 
   1   7   3       92.87      104.91     11.91 o 
   2   7   3       36.82       40.06      7.05 o 
   3   7   3      128.67      117.29     13.04 o 
   4   7   3      147.32      135.33     16.17 o 
   5   7   3       14.66       21.03      7.34 o 
  -3   8   3       32.60       41.69     11.28 o 
  -2   8   3       20.31       23.32      8.30 o 
  -1   8   3       32.89       36.32      8.17 o 
   0   8   3        1.01        5.59      2.76 o 
   1   8   3      135.13      139.49     15.81 o 
   2   8   3       28.29       35.90      8.27 o 
   3   8   3       58.30       54.55      9.30 o 
   4   8   3        0.02        5.89      9.86 o 
   0   9   3       18.54       15.14     12.44 o 
   1   9   3       15.02        9.49     10.04 o 
  -3  -6   4       24.35       35.94     20.37 o 
  -2  -6   4       19.52       31.23     11.91 o 
  -1  -6   4       13.08       11.14      6.07 o 
   0  -6   4       81.17      118.68     34.10 o 
   1  -6   4       44.53       40.39     23.92 o 
   2  -6   4        0.54       -5.88      7.96 o 
  -4  -5   4        0.15       -0.58     11.05 o 
  -3  -5   4       53.00       54.79     12.75 o 
  -2  -5   4      103.91      128.14     23.71 o 
  -1  -5   4      184.34      200.02     32.32 o 
   0  -5   4        8.71       12.29      6.51 o 
   1  -5   4       11.62        5.99      3.69 o 
   2  -5   4       83.43       96.42     36.24 o 
   3  -5   4       71.37       87.23     25.71 o 
   4  -5   4        7.59       11.97      9.17 o 
  -5  -4   4       29.97       27.73      9.13 o 
  -4  -4   4       74.46       78.20     21.80 o 
  -3  -4   4      292.47      305.59     36.10 o 
  -2  -4   4       13.51       21.51      8.52 o 
  -1  -4   4      129.89      166.17     14.88 o 
   0  -4   4       75.72       84.09      9.46 o 
   1  -4   4      368.58      350.98     27.96 o 
   2  -4   4       29.98       57.16     27.71 o 
   3  -4   4        5.58       -5.25      6.22 o 
   4  -4   4       68.57       56.72     13.51 o 
   5  -4   4       45.66       53.52     13.81 o 
  -6  -3   4       99.33       91.54     19.03 o 
  -5  -3   4       91.20      110.88     51.71 o 
  -4  -3   4       53.05       45.85      9.93 o 
  -3  -3   4       51.44       65.46     15.99 o 
  -2  -3   4      132.35      138.91     11.38 o 
  -1  -3   4      695.58      831.97     57.59 o 
   0  -3   4      201.20      220.47     18.24 o 
   1  -3   4       68.18       71.97      8.67 o 
   2  -3   4       75.68       75.05     10.87 o 
   3  -3   4      271.72      274.34     30.82 o 
   4  -3   4       99.75       91.01     17.64 o 
   5  -3   4        1.96       12.06      6.35 o 
   6  -3   4       18.73       12.14      8.46 o 
  -6  -2   4       19.47       18.48      7.28 o 
  -5  -2   4        3.11       -0.50      3.77 o 
  -4  -2   4      192.02      162.14     19.19 o 
  -3  -2   4      295.17      279.25     17.70 o 
  -2  -2   4      571.07      556.33     32.53 o 
  -1  -2   4        8.64       10.25      3.27 o 
   0  -2   4      274.29      292.99     19.15 o 
   1  -2   4      671.33      677.32     90.42 o 
   2  -2   4      314.59      280.95     24.06 o 
   3  -2   4       36.02       48.54      5.96 o 
   4  -2   4       50.39       58.32     11.77 o 
   5  -2   4      155.34      166.74     24.33 o 
   6  -2   4       73.72       80.71     14.58 o 
  -6  -1   4       47.89       40.70      9.69 o 
  -5  -1   4      320.03      296.32     18.76 o 
  -4  -1   4      184.04      155.67      9.95 o 
  -3  -1   4        8.86       10.79      2.62 o 
  -2  -1   4      175.72      158.27      9.89 o 
  -1  -1   4      564.70      582.14     45.35 o 
   0  -1   4     1340.37     1377.24     77.89 o 
   1  -1   4       97.75      121.23     30.53 o 
   2  -1   4      112.28      106.77      7.71 o 
   3  -1   4      579.99      580.84     45.61 o 
   4  -1   4      193.03      195.01     18.77 o 
   5  -1   4      115.85      124.81     17.30 o 
   6  -1   4        1.79        5.38      5.67 o 
   7  -1   4       37.79       37.81     11.27 o 
  -7   0   4      111.58      128.64     28.29 o 
  -6   0   4       75.79       98.37     16.66 o 
  -5   0   4       27.45       27.50      4.46 o 
  -4   0   4       62.60       54.44      4.93 o 
  -3   0   4      586.70      467.96     21.95 o 
  -2   0   4      687.52      750.58    129.36 o 
  -1   0   4      322.68      315.87     14.55 o 
   0   0   4        0.71        1.30      1.57 o 
   1   0   4     1368.30     1308.12     68.24 o 
   2   0   4      988.47     1025.92     50.19 o 
   3   0   4      139.77      150.19     12.04 o 
   4   0   4       27.86       55.72      8.01 o 
   5   0   4      223.90      193.53     24.39 o 
   6   0   4      133.43      130.59     18.13 o 
   7   0   4       60.10       53.06     12.08 o 
  -7   1   4        0.50       -3.95      7.07 o 
  -6   1   4        0.21        0.14      2.42 o 
  -5   1   4      183.76      186.17     14.12 o 
  -4   1   4      465.56      564.84     49.75 o 
  -3   1   4      283.69      267.80     15.53 o 
  -2   1   4       53.47       58.35      8.29 o 
  -1   1   4      497.80      428.53     21.25 o 
   0   1   4     1228.53     1209.90     90.01 o 
   1   1   4      472.44      427.17     33.76 o 
   2   1   4      369.22      398.64     16.32 o 
   3   1   4      672.79      698.71     32.55 o 
   4   1   4      649.12      680.86     47.52 o 
   5   1   4       92.67      107.46     14.83 o 
   6   1   4       68.73       85.87      7.61 o 
   7   1   4       18.06       25.01      8.37 o 
  -7   2   4       16.80       34.13     16.52 o 
  -6   2   4      137.15      171.55     55.07 o 
  -5   2   4      101.32      108.90     10.76 o 
  -4   2   4        1.59        2.84      2.39 o 
  -3   2   4      246.12      220.82     15.30 o 
  -2   2   4      824.56      688.91     57.11 o 
  -1   2   4      615.29      694.26     68.58 o 
   0   2   4      108.24      109.19     11.11 o 
   1   2   4       53.99       64.93      6.22 o 
   2   2   4     1866.16     1865.22     75.81 o 
   3   2   4      370.71      461.38     22.17 o 
   4   2   4      190.88      201.70     11.42 o 
   5   2   4       28.07       38.05      4.89 o 
   6   2   4      182.13      182.72     14.47 o 
   7   2   4       81.72       69.04     11.45 o 
  -6   3   4        0.89       -0.18      5.40 o 
  -5   3   4       56.25       73.85     23.90 o 
  -4   3   4      133.76      108.97      8.36 o 
  -3   3   4      542.97      428.79     20.39 o 
  -2   3   4      121.58      120.72      8.46 o 
  -1   3   4      153.09      151.71      7.19 o 
   0   3   4      961.07      888.10     28.86 o 
   1   3   4      548.73      538.83     16.46 o 
   2   3   4      308.79      287.26     11.14 o 
   3   3   4       52.45       59.65      5.81 o 
   4   3   4      728.33      711.93     35.95 o 
   5   3   4      282.30      270.93     31.71 o 
   6   3   4       68.37       53.39      8.74 o 
   7   3   4        0.87        0.02      2.86 o 
  -6   4   4       28.05       35.37     10.37 o 
  -5   4   4       89.71       79.44     10.37 o 
  -4   4   4      133.38      130.88     10.94 o 
  -3   4   4       78.06       84.86      7.42 o 
  -2   4   4      202.01      171.52     23.96 o 
  -1   4   4      758.21      728.72     32.52 o 
   0   4   4      270.50      249.62     14.46 o 
   1   4   4        0.04        2.31      1.49 o 
   2   4   4      300.32      273.19     11.63 o 
   3   4   4      547.60      663.31    104.21 o 
   4   4   4      254.59      245.85     18.14 o 
   5   4   4       27.15       30.05      4.07 o 
   6   4   4       67.30       72.66      8.66 o 
   7   4   4       69.97       63.97     10.10 o 
  -6   5   4       33.95       31.05      7.98 o 
  -5   5   4        8.30        9.91      9.15 o 
  -4   5   4       81.01       97.58     18.29 o 
  -3   5   4       69.41       76.50      9.19 o 
  -2   5   4      369.99      324.51     17.33 o 
  -1   5   4        1.45        2.53      3.72 o 
   0   5   4      165.82      155.29      8.56 o 
   1   5   4      546.81      511.20     37.54 o 
   2   5   4      240.12      286.01     23.74 o 
   3   5   4       64.26       58.30      5.65 o 
   4   5   4       21.61       33.91      5.10 o 
   5   5   4      183.50      174.79     21.97 o 
   6   5   4      166.18      152.38     16.75 o 
  -5   6   4        7.08        5.65      5.11 o 
  -4   6   4       89.45       93.35     14.02 o 
  -3   6   4       15.85       17.24      8.34 o 
  -2   6   4       90.17       93.83      8.96 o 
  -1   6   4      101.24      109.20      8.56 o 
   0   6   4      337.29      307.20     24.56 o 
   1   6   4       56.95       65.30      6.10 o 
   2   6   4       27.68       31.20      3.42 o 
   3   6   4      168.45      147.51     14.89 o 
   4   6   4      153.61      148.04     13.49 o 
   5   6   4       81.97      120.48     17.51 o 
   6   6   4        3.27        2.89      4.09 o 
  -4   7   4       24.69       21.23     12.93 o 
  -3   7   4       22.40       36.22     10.40 o 
  -2   7   4       69.26      105.63     34.99 o 
  -1   7   4       63.68       67.00      7.30 o 
   0   7   4        2.59        8.01      4.69 o 
   1   7   4       97.38       99.43      7.78 o 
   2   7   4      183.31      212.01     20.02 o 
   3   7   4       61.54       58.05      9.06 o 
   4   7   4        0.14        6.45      3.92 o 
   5   7   4       13.96       15.18      6.83 o 
  -3   8   4       28.00       29.93     11.78 o 
  -2   8   4        0.50       -1.44      4.14 o 
  -1   8   4       23.04       28.27      6.86 o 
   0   8   4       75.76       74.97     10.67 o 
   1   8   4       39.13       33.93      7.50 o 
   2   8   4        9.31       16.33      5.24 o 
   3   8   4       26.02       30.10      7.26 o 
   4   8   4       43.22       54.93     11.46 o 
   1   9   4        0.30        2.56      4.51 o 
  -3  -5   5       40.62       46.22     14.33 o 
  -2  -5   5       13.08       15.57      8.94 o 
  -1  -5   5        6.10        4.38      9.77 o 
   0  -5   5       62.67       65.75     35.04 o 
   1  -5   5       69.16       69.23     12.76 o 
   2  -5   5       15.02       13.44      7.79 o 
  -4  -4   5       15.34       13.50     11.30 o 
  -3  -4   5        7.75        4.51      6.05 o 
  -2  -4   5       90.44       94.37     17.15 o 
  -1  -4   5       80.85       90.39     10.62 o 
   0  -4   5      149.68      141.06     14.52 o 
   1  -4   5        0.58        1.68      2.52 o 
   2  -4   5       59.41       71.83     16.01 o 
   3  -4   5       91.76      116.70     55.65 o 
   4  -4   5       12.77       12.14      8.99 o 
  -5  -3   5        0.00       -9.79     15.10 o 
  -4  -3   5       78.95       80.19     14.05 o 
  -3  -3   5      143.80      164.19     27.85 o 
  -2  -3   5      145.93      169.34     15.93 o 
  -1  -3   5       15.78       22.13      8.52 o 
   0  -3   5      156.33      156.39     16.14 o 
   1  -3   5      112.81      149.91     16.89 o 
   2  -3   5      234.02      247.25     38.12 o 
   3  -3   5       11.54       15.30      7.09 o 
   4  -3   5        7.00        4.11      6.50 o 
   5  -3   5       74.41       96.06     21.80 o 
  -5  -2   5       90.89       94.26     14.10 o 
  -4  -2   5      139.41      183.25     65.24 o 
  -3  -2   5       83.81       98.19     10.76 o 
  -2  -2   5      276.28      270.32     19.50 o 
  -1  -2   5      190.52      246.09     22.67 o 
   0  -2   5      215.77      256.96     20.38 o 
   1  -2   5      276.00      262.48     21.78 o 
   2  -2   5       55.12       52.76      9.09 o 
   3  -2   5      161.40      152.08     17.16 o 
   4  -2   5      171.72      163.57     23.09 o 
   5  -2   5       21.44       18.80      8.01 o 
   6  -2   5        0.68        7.83      7.59 o 
  -6  -1   5       64.54       72.32     16.06 o 
  -5  -1   5       23.44       23.90      6.72 o 
  -4  -1   5       16.39        6.78      4.17 o 
  -3  -1   5      307.11      373.25     63.44 o 
  -2  -1   5      235.38      225.95     21.21 o 
  -1  -1   5      552.73      569.38     33.43 o 
   0  -1   5      115.74      110.40      9.58 o 
   1  -1   5      265.41      270.89     21.60 o 
   2  -1   5      293.73      240.17     29.58 o 
   3  -1   5      315.39      275.20     20.25 o 
   4  -1   5        0.64       13.17      5.16 o 
   5  -1   5       61.37       58.92     13.34 o 
   6  -1   5       75.06       81.68     15.73 o 
  -6   0   5        2.69        3.85      4.54 o 
  -5   0   5       91.42       93.33     10.70 o 
  -4   0   5      188.25      181.30     13.44 o 
  -3   0   5      263.49      271.74     25.34 o 
  -2   0   5       23.48       34.14      6.27 o 
  -1   0   5      813.94      818.95     42.80 o 
   0   0   5      283.20      291.36     15.04 o 
   1   0   5      545.45      609.24     37.82 o 
   2   0   5       34.80       32.62      3.88 o 
   3   0   5       72.63       67.94      6.70 o 
   4   0   5      314.06      305.68     21.45 o 
   5   0   5      177.90      200.10     23.22 o 
   6   0   5       14.48       27.08      8.67 o 
  -6   1   5      117.05      109.21     14.49 o 
  -5   1   5       82.32       91.12      9.41 o 
  -4   1   5        8.10        7.81      5.50 o 
  -3   1   5      151.28      141.63     29.48 o 
  -2   1   5      378.04      422.18     24.34 o 
  -1   1   5      633.76      643.86     55.99 o 
   0   1   5      246.50      246.43     23.22 o 
   1   1   5      333.62      381.29     33.06 o 
   2   1   5      394.87      312.82     41.60 o 
   3   1   5      440.38      487.62     28.72 o 
   4   1   5      110.86      108.91      8.34 o 
   5   1   5        0.31        0.20      2.77 o 
   6   1   5      109.68       99.28     14.94 o 
   7   1   5       63.09       51.30     10.77 o 
  -6   2   5        0.40       -0.42      7.67 o 
  -5   2   5        9.91       18.34      4.73 o 
  -4   2   5      225.31      204.71     13.10 o 
  -3   2   5      237.15      229.37     14.29 o 
  -2   2   5      218.91      169.46     13.23 o 
  -1   2   5       33.77       33.72      6.95 o 
   0   2   5      603.11      562.46     70.15 o 
   1   2   5      977.42      991.86    115.36 o 
   2   2   5      121.79      106.16      9.95 o 
   3   2   5        0.32        7.30      4.28 o 
   4   2   5      109.22      121.73     10.00 o 
   5   2   5      338.85      353.71     25.34 o 
   6   2   5       78.49       81.55      8.80 o 
   7   2   5        1.75        0.32      4.27 o 
  -6   3   5       12.73       26.95     12.83 o 
  -5   3   5      162.33      200.36     65.59 o 
  -4   3   5       55.41       53.88      6.40 o 
  -3   3   5        2.45        5.28      2.43 o 
  -2   3   5      270.69      211.60     23.35 o 
  -1   3   5      464.01      525.49     86.50 o 
   0   3   5      456.19      510.18     38.07 o 
   1   3   5        8.43       10.14      3.67 o 
   2   3   5      154.03      172.61     14.88 o 
   3   3   5      854.41      868.63     42.48 o 
   4   3   5       97.98       95.94      7.40 o 
   5   3   5       26.89       35.32      6.68 o 
   6   3   5        5.13        6.68      5.83 o 
  -6   4   5       26.32       26.70     10.53 o 
  -5   4   5        0.76       -1.23      3.37 o 
  -4   4   5       51.28       62.27      7.13 o 
  -3   4   5      212.62      213.87     14.55 o 
  -2   4   5      202.99      193.13     11.30 o 
  -1   4   5       17.57       17.44      3.88 o 
   0   4   5       37.37       47.84     14.78 o 
   1   4   5      613.21      512.46     30.93 o 
   2   4   5      574.45      524.97     20.93 o 
   3   4   5        1.82        7.95      3.97 o 
   4   4   5        1.28        5.63      3.93 o 
   5   4   5      198.78      197.59     21.02 o 
   6   4   5      105.64       90.72      9.60 o 
  -5   5   5       34.01       46.52     11.89 o 
  -4   5   5       62.49       63.99      9.57 o 
  -3   5   5       42.01       58.57      8.77 o 
  -2   5   5       42.67       51.84      5.00 o 
  -1   5   5      212.47      229.93     15.84 o 
   0   5   5      346.57      326.50     18.68 o 
   1   5   5       47.83       45.85      3.18 o 
   2   5   5        7.97        6.64      1.79 o 
   3   5   5      205.53      251.84     39.05 o 
   4   5   5      408.83      401.53     22.57 o 
   5   5   5        9.42        8.36      3.14 o 
   6   5   5        4.47        6.24      5.19 o 
  -3   6   5       87.33       81.48     10.44 o 
  -2   6   5       78.16       89.20     16.99 o 
  -1   6   5       90.57      106.03     13.22 o 
   0   6   5        1.83        6.37      3.79 o 
   1   6   5       47.61       53.78      4.67 o 
   2   6   5      341.60      346.80     18.46 o 
   3   6   5       84.25       92.99      9.18 o 
   4   6   5        4.79       12.93      7.04 o 
   5   6   5       23.22       21.26      4.61 o 
  -3   7   5       25.06        8.61      5.85 o 
  -2   7   5       12.24       11.46      6.45 o 
  -1   7   5       62.59       65.45      9.49 o 
   0   7   5       97.69       95.41     13.28 o 
   1   7   5       95.14       97.88     18.13 o 
   2   7   5        2.43        3.83      2.17 o 
   3   7   5        0.84        4.96      3.24 o 
   4   7   5      109.35       95.99     16.98 o 
   5   7   5       64.34       64.84     14.30 o 
  -1   8   5       23.40       23.15      7.81 o 
   0   8   5       19.01       26.13      5.32 o 
   2   8   5       39.27       43.22     12.26 o 
   3   8   5       60.78       69.77     14.30 o 
  -2  -4   6       84.37       77.05     28.32 o 
  -1  -4   6        1.14        4.73      5.45 o 
   0  -4   6       19.57       14.69      5.14 o 
   1  -4   6       57.99       50.40     12.36 o 
   2  -4   6       44.43       51.22     11.85 o 
  -4  -3   6       92.84       98.91     32.93 o 
  -3  -3   6        4.06        7.68     11.24 o 
  -2  -3   6        5.64        3.60      4.80 o 
  -1  -3   6      108.85      131.34     14.88 o 
   0  -3   6      148.51      154.82     16.53 o 
   1  -3   6       30.65       38.02      9.28 o 
   2  -3   6        3.38        1.93      4.59 o 
   3  -3   6       23.65       25.94     11.80 o 
   4  -3   6       94.51       62.46     22.85 o 
  -5  -2   6       21.79       32.10     17.48 o 
  -4  -2   6       22.02       30.87     15.81 o 
  -3  -2   6       51.49       48.28      9.28 o 
  -2  -2   6      162.37      169.12     16.55 o 
  -1  -2   6      107.43      151.29     33.48 o 
   0  -2   6        4.64        7.18      5.53 o 
   1  -2   6      152.51      142.34     13.36 o 
   2  -2   6      164.51      156.59     17.25 o 
   3  -2   6       74.05       75.09     10.84 o 
   4  -2   6        0.17        3.01      5.95 o 
   5  -2   6        0.40       -0.76      7.11 o 
  -5  -1   6       35.15       28.18     12.73 o 
  -4  -1   6      123.32      117.71     28.78 o 
  -3  -1   6       84.30      106.74     20.95 o 
  -2  -1   6       16.15       10.50      3.62 o 
  -1  -1   6      104.46       93.65      8.72 o 
   0  -1   6      328.40      329.93     27.35 o 
   1  -1   6      201.96      198.80     15.73 o 
   2  -1   6       29.61       35.89      7.03 o 
   3  -1   6       34.32       18.53      4.25 o 
   4  -1   6       85.26       76.80     13.00 o 
   5  -1   6      117.46       97.40     27.85 o 
  -5   0   6       70.99       62.74     19.82 o 
  -4   0   6       18.10       22.40      7.64 o 
  -3   0   6       55.81       53.44     10.68 o 
  -2   0   6      403.75      386.89     38.35 o 
  -1   0   6       67.28       77.40     13.67 o 
   0   0   6      238.42      256.08     35.24 o 
   1   0   6        8.78        5.48      5.72 o 
   2   0   6      366.99      354.41     41.05 o 
   3   0   6      261.34      244.35     25.40 o 
   4   0   6       39.53       36.74      5.79 o 
   5   0   6        0.62       -1.44      4.20 o 
   6   0   6       13.75       17.73     14.93 o 
  -5   1   6        5.75       16.50      7.26 o 
  -4   1   6      155.38      146.17     18.25 o 
  -3   1   6      165.36      152.97     16.90 o 
  -2   1   6       82.00       87.06     16.59 o 
  -1   1   6       12.92       15.99      6.49 o 
   0   1   6      577.78      610.35     61.05 o 
   1   1   6      217.40      227.23     27.93 o 
   2   1   6      286.39      309.56     32.61 o 
   3   1   6        4.71        1.54      4.39 o 
   4   1   6      111.58       80.36      9.07 o 
   5   1   6      133.69      118.67     18.38 o 
   6   1   6       49.47       39.33     20.39 o 
  -5   2   6       78.69       99.92     20.67 o 
  -4   2   6       40.50       35.96      7.33 o 
  -3   2   6       31.68       38.17     14.20 o 
  -2   2   6      299.68      306.46     31.11 o 
  -1   2   6      429.49      465.62     65.70 o 
   0   2   6       70.77       79.11     12.82 o 
   1   2   6      158.78      182.22     21.44 o 
   2   2   6      132.03      133.58     17.73 o 
   3   2   6      321.47      381.96     42.62 o 
   4   2   6      229.17      237.69     25.34 o 
   5   2   6       12.43        7.54      4.99 o 
   6   2   6       10.15        5.20      9.66 o 
  -5   3   6        0.16        3.08     12.94 o 
  -4   3   6       23.77       28.55     11.31 o 
  -3   3   6      262.13      263.58     28.40 o 
  -2   3   6       87.41       83.78     11.22 o 
  -1   3   6      121.88      143.08     18.70 o 
   0   3   6       89.76       97.67     14.39 o 
   1   3   6      425.55      423.73     43.35 o 
   2   3   6      176.45      163.89     16.76 o 
   3   3   6      149.30      148.03     20.04 o 
   4   3   6        5.18       16.12      5.82 o 
   5   3   6      114.18      113.36     15.04 o 
   6   3   6       92.13       75.63     11.30 o 
  -5   4   6       24.65       42.94     13.46 o 
  -4   4   6       77.68       92.88     15.59 o 
  -3   4   6       21.90       33.95      8.46 o 
  -2   4   6        0.32       -2.22      6.88 o 
  -1   4   6      332.83      336.96     33.30 o 
   0   4   6      246.15      289.22     29.07 o 
   1   4   6      115.29       99.23     11.87 o 
   2   4   6        2.27        3.14      3.48 o 
   3   4   6       71.90       71.93     10.40 o 
   4   4   6      230.04      219.48     22.78 o 
   5   4   6      102.94      108.07     13.79 o 
   6   4   6        0.26       -1.18      5.60 o 
  -5   5   6       18.61       16.37     10.28 o 
  -4   5   6        2.32        8.92      8.19 o 
  -3   5   6       51.41       65.94     13.26 o 
  -2   5   6      142.63      141.06     16.28 o 
  -1   5   6       82.97       75.95      9.03 o 
   0   5   6        7.37        8.01      3.55 o 
   1   5   6      108.79      128.05     16.47 o 
   2   5   6      207.98      206.69     21.00 o 
   3   5   6      162.18      154.13     16.01 o 
   4   5   6        0.70        3.43      3.67 o 
  -4   6   6       27.86       44.91     13.03 o 
  -3   6   6       35.07       44.27     11.85 o 
  -2   6   6        5.25        3.85      3.76 o 
  -1   6   6       22.34       24.63      6.26 o 
   0   6   6      112.93      112.63     12.30 o 
   1   6   6      204.98      199.44     16.87 o 
   2   6   6        4.42       -3.01      3.01 o 
   3   6   6       17.25       33.21     11.06 o 
   4   6   6       27.76       17.43      8.08 o 
   5   6   6      116.47      113.83     21.36 o 
  -3   7   6        3.36        5.09      6.28 o 
  -2   7   6       43.20       50.29      9.70 o 
  -1   7   6       54.93       61.09      9.27 o 
   0   7   6       25.07       19.50      5.28 o 
   1   7   6        9.59       16.62      7.20 o 
   2   7   6       16.76       19.90      4.48 o 
   3   7   6      150.60      146.68     20.48 o 
   4   7   6       18.27       28.09     10.23 o 
  -1   8   6        0.02       -2.12      5.91 o 
   0   8   6       14.88       22.50      6.03 o 
   1   8   6       42.02       37.33      5.95 o 
   2   8   6       60.33       61.57     15.10 o 
  -2  -3   7       48.03       61.71     28.65 o 
  -1  -3   7       29.32       43.71     23.20 o 
   0  -3   7        1.90        1.33      4.84 o 
   1  -3   7       14.29        9.13      6.73 o 
   2  -3   7       77.67       76.47     24.44 o 
  -3  -2   7      100.76       87.02     34.42 o 
  -2  -2   7        3.10       17.88     14.81 o 
  -1  -2   7       39.46       70.66     38.58 o 
   0  -2   7       86.83       98.71     18.39 o 
   1  -2   7       61.41       69.48     14.08 o 
   2  -2   7       22.05       26.20      9.84 o 
   3  -2   7        3.72       -9.35     10.73 o 
  -4  -1   7       33.67       10.56     12.69 o 
  -3  -1   7       44.36       60.55     21.27 o 
  -2  -1   7       56.97       62.77     15.39 o 
  -1  -1   7      166.91      203.44     28.24 o 
   0  -1   7       32.10       41.76     12.45 o 
   1  -1   7        4.44        4.60      5.40 o 
   2  -1   7       58.41       46.00     12.07 o 
   3  -1   7       93.92       73.02     14.57 o 
   4  -1   7       62.21       68.27     24.34 o 
  -4   0   7       48.26       47.96     11.63 o 
  -3   0   7       52.77       60.29     13.41 o 
  -2   0   7      127.89      150.69     23.12 o 
  -1   0   7        0.38        0.83      5.37 o 
   0   0   7      114.73      129.55     20.88 o 
   1   0   7      202.93      188.48     25.93 o 
   2   0   7       90.01       96.04     17.69 o 
   3   0   7        1.85        7.61     10.97 o 
   4   0   7       19.79       19.19     14.15 o 
   5   0   7       31.76       19.14     16.61 o 
  -5   1   7       20.21       22.79     17.40 o 
  -4   1   7       59.73       71.59     27.64 o 
  -3   1   7        1.94        6.16      5.39 o 
  -2   1   7       47.29       51.44     13.79 o 
  -1   1   7      234.33      240.28     31.03 o 
   0   1   7      173.25      204.83     28.87 o 
   1   1   7       14.76       34.65     12.40 o 
   2   1   7       47.85       47.10     13.51 o 
   3   1   7       79.63       61.89     22.67 o 
   4   1   7      141.62      144.02     24.97 o 
   5   1   7       23.77       -8.05     11.11 o 
  -5   2   7        9.57        8.80      9.30 o 
  -4   2   7       25.44       38.29     10.68 o 
  -3   2   7      115.93      122.46     20.12 o 
  -2   2   7      111.98      143.99     26.49 o 
  -1   2   7       20.50       22.01      8.86 o 
   0   2   7        2.16       -2.26      5.32 o 
   1   2   7      299.60      316.57     35.58 o 
   2   2   7      227.00      246.37     35.04 o 
   3   2   7       46.49       40.61     10.10 o 
   4   2   7        8.45       11.17      6.42 o 
   5   2   7       13.84        7.88      6.83 o 
  -4   3   7       63.18       75.15     13.39 o 
  -3   3   7        9.65       15.45      8.07 o 
  -2   3   7        1.94        8.93      7.48 o 
  -1   3   7      110.96      123.39     21.17 o 
   0   3   7      322.88      305.81     36.46 o 
   1   3   7       46.77       61.48     12.30 o 
   2   3   7       13.58       15.76      7.28 o 
   3   3   7      101.20      121.02     20.91 o 
   4   3   7      102.24       96.14     16.16 o 
   5   3   7       73.26       69.68     15.48 o 
  -4   4   7        0.18        4.58      5.63 o 
  -3   4   7       17.55       14.98      9.56 o 
  -2   4   7      250.33      262.57     34.62 o 
  -1   4   7       18.89       18.61      6.56 o 
   0   4   7       12.88       18.82     13.93 o 
   1   4   7        6.54        6.22      5.48 o 
   2   4   7      310.33      340.08     38.12 o 
   3   4   7      104.16       98.95     15.88 o 
   4   4   7       11.34        3.96      4.96 o 
   5   4   7       15.76       14.63      6.52 o 
  -4   5   7       39.72       42.19     16.85 o 
  -3   5   7       41.81       36.05      9.62 o 
  -2   5   7        0.19       -7.70      7.70 o 
  -1   5   7        1.54       -2.87      3.79 o 
   0   5   7      213.98      208.97     22.79 o 
   1   5   7       91.52      114.62     17.22 o 
   2   5   7       23.66       27.40      7.83 o 
   3   5   7        0.13        3.42      4.44 o 
   4   5   7       84.81       80.02     11.97 o 
   5   5   7       61.72       43.58     10.82 o 
  -3   6   7        0.11        2.46      6.93 o 
  -2   6   7       37.15       23.96      7.25 o 
  -1   6   7      121.42      126.51     18.64 o 
   0   6   7        2.34        0.81      3.47 o 
   1   6   7        3.67        4.35      3.99 o 
   2   6   7       46.47       48.79     10.22 o 
   3   6   7       81.55       88.54     16.45 o 
   4   6   7       52.11       38.67     11.79 o 
  -2   7   7        8.12       -1.51      6.40 o 
  -1   7   7        0.35       11.01     10.60 o 
   0   7   7       10.88       19.42      6.67 o 
   1   7   7       73.67       76.02     10.20 o 
   2   7   7       30.41       30.46      7.60 o 
   3   7   7        4.90        0.97      4.51 o 
   0  -2   8        9.47       12.62     23.25 o 
  -2  -1   8       27.55       54.11     39.74 o 
  -1  -1   8        0.01        8.75      7.33 o 
   0  -1   8        4.19       -3.10      7.97 o 
   1  -1   8      121.34      123.51     24.41 o 
   2  -1   8       41.61       44.77     13.41 o 
  -3   0   8       20.10       42.76     20.41 o 
  -2   0   8       45.03       44.26     14.33 o 
  -1   0   8       60.08       57.74     13.88 o 
   0   0   8       81.41       95.77     20.50 o 
   1   0   8        5.37        6.82      7.23 o 
   2   0   8        0.21        6.98      6.29 o 
   3   0   8       68.40       48.42     13.91 o 
  -3   1   8       78.86       95.89     20.52 o 
  -2   1   8       36.47       65.73     19.32 o 
  -1   1   8       38.75       52.99     18.15 o 
   0   1   8        7.24        8.00      6.54 o 
   1   1   8       42.63       44.77     13.00 o 
   2   1   8      117.38      140.33     26.43 o 
   3   1   8       43.10       54.41     17.79 o 
   4   1   8        0.00       -2.15      6.50 o 
  -3   2   8       33.65       30.03     10.01 o 
  -2   2   8        2.05        4.40      7.97 o 
  -1   2   8       86.73       95.20     19.00 o 
   0   2   8      103.14      116.19     22.89 o 
   1   2   8       57.90       62.80     24.37 o 
   2   2   8        4.45        2.52      6.03 o 
   3   2   8       26.66       19.44     11.37 o 
   4   2   8       50.23       51.63     23.59 o 
  -3   3   8       37.06       52.37     22.78 o 
  -2   3   8       64.66       76.02     17.54 o 
  -1   3   8       74.11       80.38     20.46 o 
   0   3   8        6.47        2.13      9.44 o 
   1   3   8       25.04       28.32     21.07 o 
   2   3   8       74.49       68.36     16.11 o 
   3   3   8       59.38       72.11     15.24 o 
   4   3   8       49.79       56.61     15.72 o 
  -3   4   8       19.86       26.34     10.50 o 
  -2   4   8       10.76       26.44      9.12 o 
  -1   4   8        3.51       -1.50      5.46 o 
   0   4   8       63.19       52.64     14.32 o 
   1   4   8      132.29      150.11     25.61 o 
   2   4   8       18.04       26.68      8.30 o 
   3   4   8        1.10        8.39      7.56 o 
   4   4   8       35.95       33.88     13.05 o 
  -2   5   8       12.61       25.90      9.45 o 
  -1   5   8       94.73       70.84     13.83 o 
   0   5   8       28.95       31.49     10.14 o 
   1   5   8        0.83        9.27      5.99 o 
   2   5   8       21.11       50.58     13.20 o 
   3   5   8       62.58       53.54     11.56 o 
   4   5   8       28.27        9.83      6.32 o 
  -1   6   8        5.20        9.34      6.30 o 
   0   6   8        0.35        7.87      5.08 o 
   1   6   8       67.37       68.78     15.05 o 
   2   6   8       59.84       69.76     14.64 o 
   3   6   8        1.40       -4.22      4.97 o 
  -1   1   9       11.93       10.37      9.28 o 
   0   1   9       31.41       30.13     12.39 o 
   1   1   9       99.75      110.07     22.35 o 
  -1   2   9       33.15       43.01     17.34 o 
   0   2   9        8.86       21.92     10.22 o 
   1   2   9       12.01        7.35      8.05 o 
   2   2   9       13.40        6.81     11.90 o 
  -1   3   9        0.73        2.08     12.37 o 
   0   3   9       24.53       31.36     13.65 o 
   1   3   9       55.53       53.17     17.52 o 
   2   3   9       38.48       47.24     16.04 o 
  -1   4   9       40.41       59.52     18.21 o 
   0   4   9       19.76       30.91     12.85 o 
   1   4   9        0.74        6.23      7.45 o 
   2   4   9        9.42       16.92     10.40 o 
   0   5   9        7.89       10.83      7.40 o 
   1   5   9       27.88       33.07     11.78 o 
                                                 
